# Supplementary material for: Molecular Equilibrist: The Small Heat Shock Protein IbpA from Mycoplasma
Source: Biomolecules. 2026 Jun 17;16(6):891. doi: 10.3390/biom16060891 (PMC13297169; doi:10.3390/biom16060891)
Supplement: Supplementary file 1 [file biomolecules-16-00891-s001.zip]

Archive with 23 entries (22 files):
- TEM and IEM original images/
- TEM and IEM original images/Figure 1_IbpA PEG and ATP+30.jpg
- TEM and IEM original images/Figure 1_IbpA PEG and ATP+37_02.jpg
- TEM and IEM original images/Figure 1_IbpA PEG and ATP+42_10.jpg
- TEM and IEM original images/Figure 1_IbpA PEG and ATP+4_05.jpg
- TEM and IEM original images/Figure 1_IbpA PEG and GTP+30_04.jpg
- TEM and IEM original images/Figure 1_IbpA PEG and GTP+37_04.jpg
- TEM and IEM original images/Figure 1_IbpA PEG and GTP+4.jpg
- TEM and IEM original images/Figure 1_IbpA PEG and GTP+42_10.jpg
- TEM and IEM original images/Figure 2_IEM+37.jpg
- TEM and IEM original images/Figure 2_IEM+42.jpg
- TEM and IEM original images/Figure 2_TEM+37.tif
- TEM and IEM original images/Figure 2_TEM+42.tif
- TEM and IEM original images/Figure 3_IEM+4_01.jpg
- TEM and IEM original images/Figure 3_IEM+4_02.jpg
- TEM and IEM original images/Figure 3_IEM+4_03.jpg
- TEM and IEM original images/Figure 3_IEM+4_04.jpg
- TEM and IEM original images/Figure 4_I.jpg
- TEM and IEM original images/Figure 4_II.jpg
- TEM and IEM original images/Figure 4_III-insertion.jpg
- TEM and IEM original images/Figure 4_III.jpg
- TEM and IEM original images/Figure 4_IV-insertion.jpg
- TEM and IEM original images/Figure 4_IV.jpg
